# Supplementary material for: Formulation and Evaluation of Liposome-Encapsulated Phenolic Compounds from Olive Mill Waste: Insights into Encapsulation Efficiency, Antioxidant, and Cytotoxic Activities
Source: Molecules. 2025 May 28;30(11):2351. doi: 10.3390/molecules30112351 (PMC12156456; doi:10.3390/molecules30112351)
Supplement: Supplementary file 1 [file molecules-30-02351-s001.zip]

Archive with 1 entries (1 files):
- molecules-3512958-supplementary.pdf
